# Supplementary material for: Tailoring Mesoporous Silica-Coated Silver Nanoparticles and Polyurethane-Doped Films for Enhanced Antimicrobial Applications
Source: Nanomaterials (Basel). 2024 Mar 2;14(5):462. doi: 10.3390/nano14050462 (PMC10934637; doi:10.3390/nano14050462)
Supplement: Supplementary file 1 [file nanomaterials-14-00462-s001.zip]

Archive with 1 entries (1 files):
- nanomaterials-2869591-supplementary.pdf
